# Supplementary material for: The mutant Moonwalker TRPC3 channel links calcium signaling to lipid metabolism in the developing cerebellum
Source: Hum Mol Genet. 2015 Apr 23;24(14):4114–25. doi: 10.1093/hmg/ddv150 (PMC4476454; doi:10.1093/hmg/ddv150)
Supplement: Supplementary Data [file supp_ddv150_ddv150supp_table1.xlsx]

## Sheet: Mwk Gene Changes
Transcripts Cluster Id	Gene Symbol	Gene Title	Fold Change
10441339	A630089N07Rik	RIKEN cDNA A630089N07 gene	16.2518
10417235	Gm3373 /// ENSMUSG00000079376 /// Gm10406 /// Gm3642 /// Gm3173 /// Gm3696 /// Gm2237 /// Gm3468 /// Gm8348 /// Gm3020 /// Gm10409 /// LOC100041151 /// Gm10340 /// Gm3264 /// Gm3636 /// ENSMUSG00000068790 /// 2610042L04Rik /// Gm2897 /// Gm8265 /// Gm3667 /// Gm10128 /// Gm8356	predicted gene 3373 /// predicted gene, ENSMUSG00000079376 /// predicted gene 10406 /// predicted gene 3642 /// predicted gene 3173 /// predicted gene 3696 /// alpha6-takusan /// predicted gene 3468 /// predicted pseudogene 8348 /// predicted gene 3020 /// predicted gene 10409 /// alpha14-takusan /// predicted gene 10340 /// predicted gene 3264 /// predicted gene 3636 /// predicted gene, ENSMUSG0…	8.14175
10417315	Gm3373 /// ENSMUSG00000079376 /// Gm10406 /// Gm3642 /// Gm3173 /// Gm3696 /// Gm2237 /// Gm3468 /// Gm8348 /// Gm3020 /// Gm10409 /// LOC100041151 /// Gm10340 /// Gm3264 /// Gm3636 /// ENSMUSG00000068790 /// 2610042L04Rik /// Gm2897 /// Gm8265 /// Gm3667 /// Gm10128 /// Gm8356	predicted gene 3373 /// predicted gene, ENSMUSG00000079376 /// predicted gene 10406 /// predicted gene 3642 /// predicted gene 3173 /// predicted gene 3696 /// alpha6-takusan /// predicted gene 3468 /// predicted pseudogene 8348 /// predicted gene 3020 /// predicted gene 10409 /// alpha14-takusan /// predicted gene 10340 /// predicted gene 3264 /// predicted gene 3636 /// predicted gene, ENSMUSG0…	8.10984
10531173	Adamts3	a disintegrin-like and metallopeptidase (reprolysin type) with thrombospondin type 1 motif, 3	7.75659
10417302	Gm3373 /// Gm8348 /// Gm3020 /// Gm10409 /// LOC100041151 /// Gm10340 /// Gm3642 /// Gm3696 /// Gm3002 /// Gm8265 /// Gm2897	predicted gene 3373 /// predicted pseudogene 8348 /// predicted gene 3020 /// predicted gene 10409 /// alpha14-takusan /// predicted gene 10340 /// predicted gene 3642 /// predicted gene 3696 /// alpha-takusan pseudogene /// predicted gene 8265 /// predicted gene 2897	7.57195
10570432	Snora3	small nucleolar RNA, H/ACA box 3	7.18562
10556206	Snora3	small nucleolar RNA, H/ACA box 3	7.07451
10400538	Trappc6b	trafficking protein particle complex 6B	6.66681
10415574	Ccni	cyclin I	6.61248
10417258	Gm8348 /// Gm3020 /// Gm10409 /// LOC100041151 /// Gm10340 /// Gm3642 /// Gm3696 /// Gm3002 /// Gm3047 /// Gm2897	predicted pseudogene 8348 /// predicted gene 3020 /// predicted gene 10409 /// alpha14-takusan /// predicted gene 10340 /// predicted gene 3642 /// predicted gene 3696 /// alpha-takusan pseudogene /// predicted gene 3047 /// predicted gene 2897	6.56855
10530560	Slain2	SLAIN motif family, member 2	6.42815
10417359	Gm3373 /// Gm1973 /// Gm2237 /// Gm3468 /// Gm8348 /// Gm3020 /// Gm10409 /// LOC100041151 /// Gm8050 /// Gm3264 /// Gm3696 /// ENSMUSG00000068790 /// 2610042L04Rik /// Gm3002 /// Gm2897 /// Gm8265 /// Gm3173 /// Gm10413 /// Gm3667 /// Gm10128 /// Gm3642 /// Gm8356 /// Gm10406 /// Gm10338	predicted gene 3373 /// predicted gene 1973 /// alpha6-takusan /// predicted gene 3468 /// predicted pseudogene 8348 /// predicted gene 3020 /// predicted gene 10409 /// alpha14-takusan /// predicted gene 8050 /// predicted gene 3264 /// predicted gene 3696 /// predicted gene, ENSMUSG00000068790 /// RIKEN cDNA 2610042L04 gene /// alpha-takusan pseudogene /// predicted gene 2897 /// predicted gene…	5.86305
10417411	Gm3373 /// ENSMUSG00000079376 /// Gm3696 /// Hn1l /// Gm3002 /// Gm10406 /// Gm3033 /// Gm3159 /// Gm3173 /// Gm2897 /// Gm10409 /// LOC100041151 /// Gm8356	predicted gene 3373 /// predicted gene, ENSMUSG00000079376 /// predicted gene 3696 /// hematological and neurological expressed 1-like /// alpha-takusan pseudogene /// predicted gene 10406 /// predicted gene 3033 /// predicted gene 3159 /// predicted gene 3173 /// predicted gene 2897 /// predicted gene 10409 /// alpha14-takusan /// predicted gene 8356	5.81511
10569319	Ctsd	cathepsin D	5.68297
10435769	Zbtb20	zinc finger and BTB domain containing 20	5.62694
10442238	Zfp51 /// 3110052M02Rik	zinc finger protein 51 /// RIKEN cDNA 3110052M02 gene	5.22487
10360454	Opn3	opsin 3	5.11126
10379866	Car4	carbonic anhydrase 4	4.98083
10476594	Macrod2	MACRO domain containing 2	4.89177
10599925	Styx	serine/threonine/tyrosine interaction protein	4.82596
10556133	Styx	serine/threonine/tyrosine interaction protein	4.65878
10607346	Tspyl2	TSPY-like 2	4.60645
10476207	Atrn	attractin	4.5647
10355105	---	---	4.56388
10371230	Gna11	guanine nucleotide binding protein, alpha 11	4.52022
10430245	---	---	4.514
10557644	Fbrs	fibrosin	4.47754
10411274	Sv2c	synaptic vesicle glycoprotein 2c	4.40007
10420823	Hmbox1	homeobox containing 1	4.30857
10471533	---	---	4.27165
10435383	Ptplb	protein tyrosine phosphatase-like (proline instead of catalytic arginine), member b	4.25468
10411454	Sec61b	Sec61 beta subunit	4.24746
10522324	Gabrb1	gamma-aminobutyric acid (GABA) A receptor, subunit beta 1	4.17336
10542959	Bet1	blocked early in transport 1 homolog (S. cerevisiae)	4.15985
10569958	Ccl25	chemokine (C-C motif) ligand 25	4.1131
10373367	Coq10a	coenzyme Q10 homolog A (yeast)	4.10912
10362036	Hbs1l	Hbs1-like (S. cerevisiae)	3.98716
10596275	Dnajc13	DnaJ (Hsp40) homolog, subfamily C, member 13	3.93798
10469425	Arl5b	ADP-ribosylation factor-like 5B	3.90787
10477006	Nsfl1c	NSFL1 (p97) cofactor (p47)	3.88475
10455292	2900055J20Rik	RIKEN cDNA 2900055J20 gene	3.88108
10539435	Bola3	bolA-like 3 (E. coli)	3.82652
10374455	Spred2	sprouty-related, EVH1 domain containing 2	3.78174
10412537	Gm3373 /// 2610042L04Rik /// Gm8348 /// Gm3020 /// Gm10409 /// LOC100041151 /// Gm10340 /// D830030K20Rik /// Gm3696 /// Gm10021 /// Gm3002 /// Gm10406 /// Gm8159 /// Gm3358 /// Gm3667 /// Gm2897 /// Gm3512	predicted gene 3373 /// RIKEN cDNA 2610042L04 gene /// predicted pseudogene 8348 /// predicted gene 3020 /// predicted gene 10409 /// alpha14-takusan /// predicted gene 10340 /// RIKEN cDNA D830030K20 gene /// predicted gene 3696 /// predicted gene 10021 /// alpha-takusan pseudogene /// predicted gene 10406 /// predicted gene 8159 /// predicted gene 3358 /// predicted gene 3667 /// predicted gene…	3.77666
10365714	Sec61g	SEC61, gamma subunit	3.76017
10600718	Sec61g	SEC61, gamma subunit	3.74176
10454912	Ankhd1	ankyrin repeat and KH domain containing 1	3.6496
10417421	Gm3468 /// Gm10340 /// LOC100041151 /// Gm3696 /// Gm3095 /// ENSMUSG00000068790 /// Gm8348 /// 4930555G01Rik /// Gm2897 /// Gm10406 /// Gm3099 /// Gm8356 /// 5033421C21Rik	predicted gene 3468 /// predicted gene 10340 /// alpha14-takusan /// predicted gene 3696 /// predicted gene 3095 /// predicted gene, ENSMUSG00000068790 /// predicted pseudogene 8348 /// RIKEN cDNA 4930555G01 gene /// predicted gene 2897 /// predicted gene 10406 /// predicted gene 3099 /// predicted gene 8356 /// RIKEN cDNA 5033421C21 gene	3.6172
10491623	4932438A13Rik	RIKEN cDNA 4932438A13 gene	3.61447
10455080	Pcdhb9	protocadherin beta 9	3.54129
10417461	Gm3558 /// Gm3373 /// Gm1973 /// 2610042L04Rik /// Gm10406 /// ENSMUSG00000079376 /// Gm3642 /// Gm3173 /// Gm3696 /// Gm2237 /// Gm3468 /// LOC100041151 /// Gm3264 /// Gm3636 /// ENSMUSG00000068790 /// D830030K20Rik /// Gm3002 /// Gm8348 /// Gm3020 /// 4930555G01Rik /// Gm2897 /// Gm3033 /// Gm3278 /// Gm3187 /// Gm10413 /// Gm8356 /// LOC100504200 /// Gm3667 /// Gm10128 /// Gm10409 /// Gm8050 /…	predicted gene 3558 /// predicted gene 3373 /// predicted gene 1973 /// RIKEN cDNA 2610042L04 gene /// predicted gene 10406 /// predicted gene, ENSMUSG00000079376 /// predicted gene 3642 /// predicted gene 3173 /// predicted gene 3696 /// alpha6-takusan /// predicted gene 3468 /// alpha14-takusan /// predicted gene 3264 /// predicted gene 3636 /// predicted gene, ENSMUSG00000068790 /// RIKEN cDNA…	3.52447
10401166	Pigh /// Plekhh1	phosphatidylinositol glycan anchor biosynthesis, class H /// pleckstrin homology domain containing, family H (with MyTH4 domain) member 1	3.5013
10523001	Mobkl1a	MOB1, Mps One Binder kinase activator-like 1A (yeast)	3.49361
10359422	Prdx6	peroxiredoxin 6	3.46346
10465844	Asrgl1	asparaginase like 1	3.44591
10470665	Setx	senataxin	3.3743
10601088	---	---	3.3684
10417458	Gm5458 /// Gm6337 /// Gm3149 /// Gm5797	predicted gene 5458 /// predicted gene 6337 /// predicted gene 3149 /// predicted gene 5797	3.34772
10590298	Eif1b	eukaryotic translation initiation factor 1B	3.2744
10417070	Ipo5	importin 5	3.23271
10452213	Gtf2f1	general transcription factor IIF, polypeptide 1	3.22418
10417408	Gm10406 /// D830030K20Rik /// Gm3033 /// Gm3278 /// LOC100504200 /// Gm8050	predicted gene 10406 /// RIKEN cDNA D830030K20 gene /// predicted gene 3033 /// predicted gene 3278 /// hypothetical protein LOC100504200 /// predicted gene 8050	3.21803
10522676	Srp72	signal recognition particle 72	3.2007
10578377	Frg1	FSHD region gene 1	3.19646
10436596	2810055G20Rik	RIKEN cDNA 2810055G20 gene	3.19185
10430723	---	---	3.18849
10511113	Cdk11b	cyclin-dependent kinase 11B	3.18224
10412513	Gm1973 /// Gm5797 /// Gm2888 /// Gm3099 /// Gm8159 /// Gm3187 /// Gm3453 /// Gm6337 /// Gm3476 /// Gm10413 /// Gm3685 /// Gm10338 /// Gm3149 /// Gm5458	predicted gene 1973 /// predicted gene 5797 /// predicted gene 2888 /// predicted gene 3099 /// predicted gene 8159 /// predicted gene 3187 /// predicted gene 3453 /// predicted gene 6337 /// predicted gene 3476 /// predicted gene 10413 /// predicted gene 3685 /// predicted gene 10338 /// predicted gene 3149 /// predicted gene 5458	3.17937
10388782	---	---	3.17508
10409876	Ctla2a	cytotoxic T lymphocyte-associated protein 2 alpha	3.1042
10403716	AW209491	expressed sequence AW209491	3.0943
10447025	Ccdc75	coiled-coil domain containing 75	3.07643
10482866	Tanc1	tetratricopeptide repeat, ankyrin repeat and coiled-coil containing 1	3.03675
10578322	Pdgfrl /// Gm9868	platelet-derived growth factor receptor-like /// predicted gene 9868	2.93868
10369702	Tet1	tet oncogene 1	2.92263
10596273	Dnajc13	DnaJ (Hsp40) homolog, subfamily C, member 13	2.89124
10470788	Odf2	outer dense fiber of sperm tails 2	2.88636
10355227	1110028C15Rik /// Rpe	RIKEN cDNA 1110028C15 gene /// ribulose-5-phosphate-3-epimerase	2.85866
10405994	Med10	mediator of RNA polymerase II transcription, subunit 10 homolog (NUT2, S. cerevisiae)	2.85296
10491615	4932438A13Rik	RIKEN cDNA 4932438A13 gene	2.84239
10467979	Scd1	stearoyl-Coenzyme A desaturase 1	2.84061
10371356	Appl2	adaptor protein, phosphotyrosine interaction, PH domain and leucine zipper containing 2	2.80558
10608523	LOC380994	similar to Sycp3 like Y-linked	2.79093
10360460	Chml	choroideremia-like	2.78532
10580986	Rbmxrt	RNA binding motif protein, X chromosome retrogene	2.78456
10403462	Dip2c	DIP2 disco-interacting protein 2 homolog C (Drosophila)	2.78162
10400710	Gm71	predicted gene 71	2.76752
10608352	LOC380994 /// LOC100042331	similar to Sycp3 like Y-linked /// x-linked lymphocyte-regulated protein PM1-like	2.75229
10608429	LOC380994	similar to Sycp3 like Y-linked	2.72166
10372815	Lemd3	LEM domain containing 3	2.71958
10479063	Rab22a	RAB22A, member RAS oncogene family	2.71909
10348789	---	---	2.71082
10404774	Hivep1	human immunodeficiency virus type I enhancer binding protein 1	2.70919
10526319	Baz1b	bromodomain adjacent to zinc finger domain, 1B	2.6989
10608385	Sly	Sycp3 like Y-linked	2.68464
10608237	Sly /// LOC100042331 /// LOC380994	Sycp3 like Y-linked /// x-linked lymphocyte-regulated protein PM1-like /// similar to Sycp3 like Y-linked	2.67943
10608251	LOC380994	similar to Sycp3 like Y-linked	2.67876
10608586	LOC380994 /// Sly /// LOC100042331 /// LOC100041897	similar to Sycp3 like Y-linked /// Sycp3 like Y-linked /// x-linked lymphocyte-regulated protein PM1-like /// x-linked lymphocyte-regulated protein PM1-like	2.67676
10608397	Sly /// LOC100042331 /// LOC380994 /// LOC100041897	Sycp3 like Y-linked /// x-linked lymphocyte-regulated protein PM1-like /// similar to Sycp3 like Y-linked /// x-linked lymphocyte-regulated protein PM1-like	2.67456
10608410	Sly /// LOC100041897	Sycp3 like Y-linked /// x-linked lymphocyte-regulated protein PM1-like	2.66929
10608442	LOC380994	similar to Sycp3 like Y-linked	2.65175
10608464	LOC100042331 /// LOC380994	x-linked lymphocyte-regulated protein PM1-like /// similar to Sycp3 like Y-linked	2.64533
10531529	Cnot6l	CCR4-NOT transcription complex, subunit 6-like	2.64086
10599435	Ocrl	oculocerebrorenal syndrome of Lowe	2.6163
10520368	En2	engrailed 2	2.59922
10536611	Kcnd2	potassium voltage-gated channel, Shal-related family, member 2	2.59754
10538526	Avl9	AVL9 homolog (S. cerevisiase)	2.59001
10495059	St7l	suppression of tumorigenicity 7-like	2.58665
10439018	0610012G03Rik	RIKEN cDNA 0610012G03 gene	2.5508
10463410	Fam178a	family with sequence similarity 178, member A	2.537
10426301	Tcea1	transcription elongation factor A (SII) 1	2.53604
10358660	Hmcn1	hemicentin 1	2.51033
10604595	Mir106a	microRNA 106a	2.48746
10507203	Atpaf1	ATP synthase mitochondrial F1 complex assembly factor 1	2.44258
10485667	Dnajc24	DnaJ (Hsp40) homolog, subfamily C, member 24	2.42021
10608557	Sly	Sycp3 like Y-linked	2.42017
10417319	D830030K20Rik /// Gm3033 /// Gm3030 /// Gm3278 /// LOC100504200 /// Gm8050 /// Gm1973	RIKEN cDNA D830030K20 gene /// predicted gene 3033 /// predicted gene 3030 /// predicted gene 3278 /// hypothetical protein LOC100504200 /// predicted gene 8050 /// predicted gene 1973	2.41939
10397189	Ptgr2	prostaglandin reductase 2	2.41889
10486185	Dnajc17	DnaJ (Hsp40) homolog, subfamily C, member 17	2.38913
10499996	Snx27	sorting nexin family member 27	2.38455
10578361	Asah1	N-acylsphingosine amidohydrolase 1	2.37905
10396645	Zbtb1	zinc finger and BTB domain containing 1	2.33786
10504499	Zcchc7	zinc finger, CCHC domain containing 7	2.33444
10435832	Gm608	predicted gene 608	2.31694
10482467	Orc4	origin recognition complex, subunit 4	2.31349
10522378	Slain2	SLAIN motif family, member 2	2.30685
10403006	Gm7112	predicted gene 7112	2.30228
10565514	Tmem126a	transmembrane protein 126A	2.29902
10377982	Kif1c	kinesin family member 1C	2.29152
10439021	Senp5	SUMO/sentrin specific peptidase 5	2.27407
10412549	D830030K20Rik /// Gm3033 /// Gm3278 /// LOC100504200 /// Gm8050 /// Gm1973	RIKEN cDNA D830030K20 gene /// predicted gene 3033 /// predicted gene 3278 /// hypothetical protein LOC100504200 /// predicted gene 8050 /// predicted gene 1973	2.26926
10566870	Tmem41b	transmembrane protein 41B	2.25837
10417501	Gm1973 /// Gm5797 /// Gm5458 /// 4930555G01Rik	predicted gene 1973 /// predicted gene 5797 /// predicted gene 5458 /// RIKEN cDNA 4930555G01 gene	2.2559
10608263	Sly /// LOC100041897	Sycp3 like Y-linked /// x-linked lymphocyte-regulated protein PM1-like	2.24543
10456378	Chmp1b	chromatin modifying protein 1B	2.23181
10546736	Cntn3	contactin 3	2.22246
10474271	---	---	2.21492
10420572	Nupl1 /// Mir719	nucleoporin like 1 /// microRNA 719	2.21193
10575777	4933407C03Rik	RIKEN cDNA 4933407C03 gene	2.19327
10586244	Dennd4a	DENN/MADD domain containing 4A	2.1757
10481868	Dnajb6	DnaJ (Hsp40) homolog, subfamily B, member 6	2.16661
10369690	Tet1	tet oncogene 1	2.16297
10603708	Cask	calcium/calmodulin-dependent serine protein kinase (MAGUK family)	2.15063
10461979	Aldh1a1	aldehyde dehydrogenase family 1, subfamily A1	2.1495
10469622	Gpr158	G protein-coupled receptor 158	2.14726
10600341	Emd	emerin	2.13464
10542522	Plekha5	pleckstrin homology domain containing, family A member 5	2.1221
10601551	---	---	2.12148
10473349	Ypel4	yippee-like 4 (Drosophila)	2.1144
10498053	4930583H14Rik	RIKEN cDNA 4930583H14 gene	2.10165
10528484	Srpk2 /// Mll5	serine/arginine-rich protein specific kinase 2 /// myeloid/lymphoid or mixed-lineage leukemia 5	2.09043
10452516	Ankrd12	ankyrin repeat domain 12	2.08485
10526191	Gatsl2	GATS protein-like 2	2.08432
10585533	Dnajb6	DnaJ (Hsp40) homolog, subfamily B, member 6	2.08303
10541862	Iffo1	intermediate filament family orphan 1	2.08232
10355960	Scg2	secretogranin II	2.07997
10464070	Vti1a	vesicle transport through interaction with t-SNAREs homolog 1A (yeast)	2.07242
10503161	Chd7	chromodomain helicase DNA binding protein 7	2.06542
10440314	Cadm2	cell adhesion molecule 2	2.05896
10438626	Etv5	ets variant gene 5	2.05765
10435075	Tfrc	transferrin receptor	2.05082
10399360	Rhob	ras homolog gene family, member B	2.0489
10505187	Ugcg	UDP-glucose ceramide glucosyltransferase	2.04167
10599346	Polr2k	polymerase (RNA) II (DNA directed) polypeptide K	2.02843
10475772	Stard7	START domain containing 7	2.0211
10380303	Car10	carbonic anhydrase 10	2.01488
10434366	Dvl3	dishevelled 3, dsh homolog (Drosophila)	2.01181
10531166	Adamts3	a disintegrin-like and metallopeptidase (reprolysin type) with thrombospondin type 1 motif, 3	2.00427
10543835	Chchd3	coiled-coil-helix-coiled-coil-helix domain containing 3	2.00416
10454441	Syt4	synaptotagmin IV	2.00262
10601848	6530401D17Rik	RIKEN cDNA 6530401D17 gene	2.00077
10514985	Zyg11b	zyg-ll homolog B (C. elegans)	1.99676
10564222	A230006K03Rik	RIKEN cDNA A230006K03 gene	1.99026
10434998	Ncbp2	nuclear cap binding protein subunit 2	1.99005
10499454	Dap3	death associated protein 3	1.98904
10535034	Zfp68	zinc finger protein 68	1.97287
10483131	Kcnh7	potassium voltage-gated channel, subfamily H (eag-related), member 7	1.95924
10383717	Inpp5j	inositol polyphosphate 5-phosphatase J	1.9536
10363903	Hbs1l	Hbs1-like (S. cerevisiae)	1.9529
10513006	---	---	1.95042
10594144	Bbs4	Bardet-Biedl syndrome 4 (human)	1.94887
10435185	---	---	1.94654
10417253	Gm1973 /// Gm10338	predicted gene 1973 /// predicted gene 10338	1.93726
10600886	Gpr165	G protein-coupled receptor 165	1.93696
10417281	Gm1973 /// Gm5797 /// Gm5458 /// Gm2888 /// Gm3159 /// Gm3187 /// Gm3453 /// Gm6337 /// Gm3366 /// Gm10413 /// Gm3685 /// Gm3149 /// Gm10338	predicted gene 1973 /// predicted gene 5797 /// predicted gene 5458 /// predicted gene 2888 /// predicted gene 3159 /// predicted gene 3187 /// predicted gene 3453 /// predicted gene 6337 /// predicted gene 3366 /// predicted gene 10413 /// predicted gene 3685 /// predicted gene 3149 /// predicted gene 10338	1.93637
10551421	Zfp60	zinc finger protein 60	1.93312
10359861	Mgst3	microsomal glutathione S-transferase 3	1.89937
10479950	Celf2	CUGBP, Elav-like family member 2	1.88776
10374117	---	---	1.87783
10533659	Clip1	CAP-GLY domain containing linker protein 1	1.87393
10488439	---	---	1.87364
10417245	Gm1973 /// D830030K20Rik /// Gm3033 /// Gm3047 /// Gm8159 /// Gm3278 /// Gm10413 /// LOC100504200 /// Gm8050 /// Gm10338	predicted gene 1973 /// RIKEN cDNA D830030K20 gene /// predicted gene 3033 /// predicted gene 3047 /// predicted gene 8159 /// predicted gene 3278 /// predicted gene 10413 /// hypothetical protein LOC100504200 /// predicted gene 8050 /// predicted gene 10338	1.86869
10586240	Dennd4a	DENN/MADD domain containing 4A	1.85901
10500253	Prpf3	PRP3 pre-mRNA processing factor 3 homolog (yeast)	1.84862
10488372	---	---	1.84337
10522217	Limch1	LIM and calponin homology domains 1	1.8369
10600403	Fam50a	family with sequence similarity 50, member A	1.83652
10360344	Darc	Duffy blood group, chemokine receptor	1.83591
10454286	Mapre2	microtubule-associated protein, RP/EB family, member 2	1.83064
10582978	8430410K20Rik	RIKEN cDNA 8430410K20 gene	1.82283
10365627	Sycp3 /// Chpt1	synaptonemal complex protein 3 /// choline phosphotransferase 1	1.82173
10417504	Gm1973 /// LOC100041151 /// Gm5797 /// Gm3149 /// Gm10338 /// Gm5458	predicted gene 1973 /// alpha14-takusan /// predicted gene 5797 /// predicted gene 3149 /// predicted gene 10338 /// predicted gene 5458	1.81969
10574962	Nfatc3	nuclear factor of activated T-cells, cytoplasmic, calcineurin-dependent 3	1.81684
10417773	Gm5458 /// Gm5797 /// Gm3047 /// Gm8159 /// Gm3453 /// Gm3476 /// Gm3149 /// Gm3642	predicted gene 5458 /// predicted gene 5797 /// predicted gene 3047 /// predicted gene 8159 /// predicted gene 3453 /// predicted gene 3476 /// predicted gene 3149 /// predicted gene 3642	1.79793
10506433	Dab1	disabled homolog 1 (Drosophila)	1.79788
10556113	Rbm3	RNA binding motif protein 3	1.78136
10497996	Ikzf5	IKAROS family zinc finger 5	1.77129
10576696	Insr	insulin receptor	1.76729
10600180	Atp2b3	ATPase, Ca++ transporting, plasma membrane 3	1.75799
10387659	Nlgn2	neuroligin 2	1.75695
10559341	Shank2	SH3/ankyrin domain gene 2	1.75005
10485395	Trim44	tripartite motif-containing 44	1.74542
10596379	Rpl10	ribosomal protein 10	1.73991
10530806	Ppat	phosphoribosyl pyrophosphate amidotransferase	1.73957
10466839	---	---	1.73412
10477032	5430405G05Rik	RIKEN cDNA 5430405G05 gene	1.73044
10397083	Rbm25	RNA binding motif protein 25	1.72796
10583254	Cwc15	CWC15 homolog (S. cerevisiae)	1.72727
10412345	Parp8	poly (ADP-ribose) polymerase family, member 8	1.71796
10553857	Hmgb1	high mobility group box 1	1.71394
10463951	Smc3	structural maintenace of chromosomes 3	1.71252
10390701	Casc3 /// Msl1 /// Gm12359	cancer susceptibility candidate 3 /// male-specific lethal 1 homolog (Drosophila) /// predicted gene 12359	1.70976
10358454	Rbm3	RNA binding motif protein 3	1.70942
10498797	---	---	1.70718
10494281	Hormad1	HORMA domain containing 1	1.70675
10455738	Snx2	sorting nexin 2	1.70328
10487564	Zc3h8	zinc finger CCCH type containing 8	1.69577
10377953	Kif1c	kinesin family member 1C	1.69141
10424370	Trib1	tribbles homolog 1 (Drosophila)	1.68834
10594661	Tpm1	tropomyosin 1, alpha	1.68167
10417068	---	---	1.68156
10544497	Tarbp2	TAR (HIV) RNA binding protein 2	1.68101
10446656	Lpin2	lipin 2	1.67953
10563893	---	---	1.67676
10417373	2610042L04Rik /// Gm10406 /// ENSMUSG00000079376 /// Gm3642 /// Gm3696 /// Gm3468 /// LOC100041151 /// Gm10340 /// Gm8050 /// Gm3264 /// Gm3636 /// Gm3095 /// Hn1l /// Gm5797 /// Gm3002 /// ENSMUSG00000068790 /// Gm8348 /// Gm3020 /// 4930555G01Rik /// Gm2897 /// Gm3173 /// Gm8159 /// Gm3278 /// Gm6337 /// Gm3476 /// Gm8356 /// Gm3667 /// Gm10128 /// Gm3149	RIKEN cDNA 2610042L04 gene /// predicted gene 10406 /// predicted gene, ENSMUSG00000079376 /// predicted gene 3642 /// predicted gene 3696 /// predicted gene 3468 /// alpha14-takusan /// predicted gene 10340 /// predicted gene 8050 /// predicted gene 3264 /// predicted gene 3636 /// predicted gene 3095 /// hematological and neurological expressed 1-like /// predicted gene 5797 /// alpha-takusan p…	1.67257
10606263	Atrx	alpha thalassemia/mental retardation syndrome X-linked homolog (human)	1.67028
10421309	Slc39a14	solute carrier family 39 (zinc transporter), member 14	1.66955
10481711	Stxbp1	syntaxin binding protein 1	1.66073
10521136	Whsc1	Wolf-Hirschhorn syndrome candidate 1 (human)	1.65871
10361892	---	---	1.6571
10585986	Myo9a	myosin IXa	1.65677
10407916	1600012F09Rik	RIKEN cDNA 1600012F09 gene	1.65476
10403756	1600012F09Rik	RIKEN cDNA 1600012F09 gene	1.65467
10603469	Rbm3	RNA binding motif protein 3	1.65369
10419162	4930503E14Rik /// 1700049E17Rik1	RIKEN cDNA 4930503E14 gene /// RIKEN cDNA 1700049E17 gene, gene 1	1.65328
10472418	Scn9a /// Gm13629	sodium channel, voltage-gated, type IX, alpha /// predicted gene 13629	1.64934
10544523	Rny1	RNA, Y1 small cytoplasmic, Ro-associated	1.6489
10406198	Ftl2 /// Ftl1 /// Mir692-1	ferritin light chain 2 /// ferritin light chain 1 /// microRNA 692-1	1.64401
10600349	Rpl10	ribosomal protein 10	1.64246
10485654	Rpl10	ribosomal protein 10	1.63924
10467425	Sorbs1	sorbin and SH3 domain containing 1	1.62877
10412543	Gm1973 /// LOC100041151 /// Gm5797 /// Gm5458 /// Gm3047 /// Gm3187 /// Gm3366 /// Gm10413 /// Gm10338 /// Gm8050	predicted gene 1973 /// alpha14-takusan /// predicted gene 5797 /// predicted gene 5458 /// predicted gene 3047 /// predicted gene 3187 /// predicted gene 3366 /// predicted gene 10413 /// predicted gene 10338 /// predicted gene 8050	1.62688
10491704	Spata5	spermatogenesis associated 5	1.62231
10595981	Mras	muscle and microspikes RAS	1.62116
10402750	Hmgb1	high mobility group box 1	1.61447
10607332	---	---	1.60718
10410386	E430024C06Rik	RIKEN cDNA E430024C06 gene	1.60563
10410388	E430024C06Rik	RIKEN cDNA E430024C06 gene	1.60479
10599243	Rnf113a1	ring finger protein 113A1	1.60355
10473261	Fsip2	fibrous sheath-interacting protein 2	1.60192
10407325	Hmgb1	high mobility group box 1	1.595
10390084	A430060F13Rik	RIKEN cDNA A430060F13 gene	1.59497
10484237	Zfp385b	zinc finger protein 385B	1.5941
10400153	Hmgb1	high mobility group box 1	1.5909
10418720	Mettl6	methyltransferase like 6	1.58897
10507284	---	---	1.58529
10584376	Olfr889	olfactory receptor 889	1.58326
10442643	Nme3 /// Mrps34	non-metastatic cells 3, protein expressed in /// mitochondrial ribosomal protein S34	1.58286
10583785	2310047B19Rik	RIKEN cDNA 2310047B19 gene	1.58283
10513878	Rps18 /// Gm10260	ribosomal protein S18 /// predicted gene 10260	1.58126
10367495	Olfr786	olfactory receptor 786	1.58098
10424413	Hmgb1	high mobility group box 1	1.5809
10361007	Smyd2	SET and MYND domain containing 2	1.57662
10486595	Ttbk2	tau tubulin kinase 2	1.57642
10450126	Brd2	bromodomain containing 2	1.57586
10496200	---	---	1.57543
10521984	G6pd2	glucose-6-phosphate dehydrogenase 2	1.57284
10508392	Rnf19b	ring finger protein 19B	1.57235
10584941	Bace1	beta-site APP cleaving enzyme 1	1.56642
10362440	Trdn	triadin	1.56599
10422892	2410089E03Rik	RIKEN cDNA 2410089E03 gene	1.56427
10360664	6330403A02Rik /// Gm10001	RIKEN cDNA 6330403A02 gene /// predicted gene 10001	1.56363
10367744	---	---	1.56232
10444814	H2-gs10 /// H2-Q5	MHC class I like protein GS10 /// histocompatibility 2, Q region locus 5	1.561
10573519	Tnpo2	transportin 2 (importin 3, karyopherin beta 2b)	1.56013
10455974	Dctn4	dynactin 4	1.55979
10486284	Ndufaf1	NADH dehydrogenase (ubiquinone) 1 alpha subcomplex, assembly factor 1	1.55962
10356194	Trip12	thyroid hormone receptor interactor 12	1.55889
10379346	Suz12	suppressor of zeste 12 homolog (Drosophila)	1.5548
10532180	Cplx1	complexin 1	1.55071
10587653	Snx14	sorting nexin 14	1.54848
10579125	Gatad2a	GATA zinc finger domain containing 2A	1.54494
10559916	---	---	1.5442
10514466	Jun	Jun oncogene	1.54405
10351471	Uhmk1	U2AF homology motif (UHM) kinase 1	1.54368
10566593	---	---	1.54103
10479596	Zgpat /// Lime1	zinc finger, CCCH-type with G patch domain /// Lck interacting transmembrane adaptor 1	1.53907
10497325	Hmgb1	high mobility group box 1	1.53905
10416279	Lgi3	leucine-rich repeat LGI family, member 3	1.53815
10522430	Dcun1d4	DCN1, defective in cullin neddylation 1, domain containing 4 (S. cerevisiae)	1.5367
10349951	Gm8618	predicted gene 8618	1.53174
10567512	---	---	1.53151
10523359	Cxcl13	chemokine (C-X-C motif) ligand 13	1.5282
10490225	Slmo2	slowmo homolog 2 (Drosophila)	1.52791
10394142	Hmgb1	high mobility group box 1	1.52787
10389451	Med13	mediator complex subunit 13	1.52596
10437934	Rpsa /// Rpsa-ps10	ribosomal protein SA /// ribosomal protein SA, pseudogene 10	1.51967
10407097	Pde4d	phosphodiesterase 4D, cAMP specific	1.51851
10441610	Rsph3a /// Rsph3b	radial spoke 3A homolog (Chlamydomonas) /// radial spoke 3B homolog (Chlamydomonas)	1.51805
10565589	Hmgb1	high mobility group box 1	1.51585
10568629	Mmp21	matrix metallopeptidase 21	1.51462
10552118	LOC100504758	hypothetical LOC100504758	1.51385
10498371	P2ry12	purinergic receptor P2Y, G-protein coupled 12	1.51367
10444431	Prrt1	proline-rich transmembrane protein 1	1.51345
10520833	Mrpl33	mitochondrial ribosomal protein L33	1.51332
10519612	9330182L06Rik	RIKEN cDNA 9330182L06 gene	1.51005
10526792	0910001L09Rik	RIKEN cDNA 0910001L09 gene	1.50905
10564502	Pgpep1l	pyroglutamyl-peptidase I-like	1.5085
10594248	Rplp1	ribosomal protein, large, P1	1.50662
10451363	Srf	serum response factor	1.50515
10477644	Trp53inp2	transformation related protein 53 inducible nuclear protein 2	1.50391
10428842	Tatdn1 /// Rnf139	TatD DNase domain containing 1 /// ring finger protein 139	1.50233
10391424	---	---	1.50051
10589784	Dclk3	doublecortin-like kinase 3	-1.50136
10546624	Lmod3	leiomodin 3 (fetal)	-1.5024
10354588	Stk17b	serine/threonine kinase 17b (apoptosis-inducing)	-1.50454
10527012	Lfng	LFNG O-fucosylpeptide 3-beta-N-acetylglucosaminyltransferase	-1.50602
10409833	Gas1	growth arrest specific 1	-1.50917
10400572	Klhl28	kelch-like 28 (Drosophila)	-1.51042
10547795	Atn1 /// Rnu7	atrophin 1 /// U7 small nuclear RNA	-1.51464
10548779	Pbp2	phosphatidylethanolamine binding protein 2	-1.51698
10416340	Gfra2	glial cell line derived neurotrophic factor family receptor alpha 2	-1.51724
10397377	Ttll5	tubulin tyrosine ligase-like family, member 5	-1.51756
10416791	---	---	-1.51803
10455970	BC023105	cDNA sequence BC023105	-1.51994
10485798	Olfr1307	olfactory receptor 1307	-1.52153
10358459	BC003331 /// Tpr	cDNA sequence BC003331 /// translocated promoter region	-1.52272
10345882	Mrps9	mitochondrial ribosomal protein S9	-1.52324
10598723	Ddx3x	DEAD/H (Asp-Glu-Ala-Asp/His) box polypeptide 3, X-linked	-1.52332
10602166	Nxt2	nuclear transport factor 2-like export factor 2	-1.52663
10547034	Raf1	v-raf-leukemia viral oncogene 1	-1.52669
10600777	AU015836	expressed sequence AU015836	-1.52964
10428211	Zfp706	zinc finger protein 706	-1.53029
10455128	Pcdhb20	protocadherin beta 20	-1.53191
10576934	Fam155a	family with sequence similarity 155, member A	-1.53223
10546944	Tmem111	transmembrane protein 111	-1.53418
10350725	Rgs8	regulator of G-protein signaling 8	-1.5347
10361682	Ppil4	peptidylprolyl isomerase (cyclophilin)-like 4	-1.53482
10375027	---	---	-1.53722
10418295	---	---	-1.5387
10385283	Gabrg2	gamma-aminobutyric acid (GABA) A receptor, subunit gamma 2	-1.54083
10376208	Gm2a	GM2 ganglioside activator protein	-1.54154
10391963	Nsf	N-ethylmaleimide sensitive fusion protein	-1.54239
10409031	Dek	DEK oncogene (DNA binding)	-1.54442
10586180	Uchl3 /// Uchl4	ubiquitin carboxyl-terminal esterase L3 (ubiquitin thiolesterase) /// ubiquitin carboxyl-terminal esterase L4	-1.54452
10441740	Agpat4	1-acylglycerol-3-phosphate O-acyltransferase 4 (lysophosphatidic acid acyltransferase, delta)	-1.54468
10531495	LOC100504388	histone acetyltransferase KAT2B-like	-1.54513
10583034	Dcun1d5	DCN1, defective in cullin neddylation 1, domain containing 5 (S. cerevisiae)	-1.5463
10467380	Cyp2c67	cytochrome P450, family 2, subfamily c, polypeptide 67	-1.54663
10598678	Usp9x	ubiquitin specific peptidase 9, X chromosome	-1.54711
10545538	Ctnna2	catenin (cadherin associated protein), alpha 2	-1.54795
10555681	Stim1	stromal interaction molecule 1	-1.54891
10494804	Casq2	calsequestrin 2	-1.55059
10346303	Hspe1 /// Hspe1-rs1	heat shock protein 1 (chaperonin 10) /// heat shock protein 1 (chaperonin 10), related sequence 1	-1.55257
10423805	Atp6v1c1	ATPase, H+ transporting, lysosomal V1 subunit C1	-1.55413
10482139	Pdcl	phosducin-like	-1.55477
10455588	Hspe1 /// Hspe1-rs1	heat shock protein 1 (chaperonin 10) /// heat shock protein 1 (chaperonin 10), related sequence 1	-1.56057
10604885	4933436I01Rik	RIKEN cDNA 4933436I01 gene	-1.56444
10447551	5730437N04Rik	RIKEN cDNA 5730437N04 gene	-1.56778
10420390	Xpo4	exportin 4	-1.56812
10368992	---	---	-1.57175
10404763	Tmem170b	transmembrane protein 170B	-1.57304
10395320	Twist1	twist homolog 1 (Drosophila)	-1.57334
10547789	Grcc10 /// Rnu7 /// Atn1	gene rich cluster, C10 gene /// U7 small nuclear RNA /// atrophin 1	-1.57666
10479221	Gm14403	predicted gene 14403	-1.5775
10515981	Mir30e	microRNA 30e	-1.5785
10368999	Grik2	glutamate receptor, ionotropic, kainate 2 (beta 2)	-1.57873
10595046	---	---	-1.57989
10394690	E2f6	E2F transcription factor 6	-1.58047
10491564	4932438A13Rik	RIKEN cDNA 4932438A13 gene	-1.58085
10350331	Zfp281	zinc finger protein 281	-1.5821
10420383	AU040096	expressed sequence AU040096	-1.58266
10483824	Ttc30a1	tetratricopeptide repeat domain 30A1	-1.59085
10380384	Ankrd40	ankyrin repeat domain 40	-1.59297
10459387	Nsa2	NSA2 ribosome biogenesis homolog (S. cerevisiae)	-1.59398
10571274	Gsr	glutathione reductase	-1.59478
10384223	Igfbp3	insulin-like growth factor binding protein 3	-1.59649
10546775	Crbn	cereblon	-1.59668
10380534	Spop	speckle-type POZ protein	-1.59742
10598053	---	---	-1.59754
10569200	Polr2l /// Usp50	polymerase (RNA) II (DNA directed) polypeptide L /// ubiquitin specific peptidase 50	-1.59785
10398368	---	---	-1.60286
10471949	---	---	-1.6103
10413839	Ncoa4 /// Gm6768	nuclear receptor coactivator 4 /// predicted gene 6768	-1.6113
10463505	Dpcd	deleted in primary ciliary dyskinesia	-1.61608
10411508	Ptcd2	pentatricopeptide repeat domain 2	-1.6195
10394389	2810032G03Rik	RIKEN cDNA 2810032G03 gene	-1.6198
10496357	---	---	-1.62011
10399061	Esyt2	extended synaptotagmin-like protein 2	-1.62139
10412701	3830406C13Rik	RIKEN cDNA 3830406C13 gene	-1.62142
10595630	Gm2382 /// Mthfs	predicted gene 2382 /// 5, 10-methenyltetrahydrofolate synthetase	-1.62218
10359446	AI848100	expressed sequence AI848100	-1.6276
10569886	Trappc5	trafficking protein particle complex 5	-1.62828
10392642	Abca5	ATP-binding cassette, sub-family A (ABC1), member 5	-1.6324
10424746	Zfp623	zinc finger protein 623	-1.63335
10547686	Vmn2r22	vomeronasal 2, receptor 22	-1.63343
10345226	---	---	-1.63348
10357454	Dars	aspartyl-tRNA synthetase	-1.63362
10587695	Gm2382 /// Mthfs	predicted gene 2382 /// 5, 10-methenyltetrahydrofolate synthetase	-1.63465
10535508	AU022870	expressed sequence AU022870	-1.63752
10532921	Sppl3 /// Gm10401	signal peptide peptidase 3 /// predicted gene 10401	-1.6444
10497958	1700034I23Rik	RIKEN cDNA 1700034I23 gene	-1.64757
10485674	2700007P21Rik	RIKEN cDNA 2700007P21 gene	-1.64921
10441107	Psmg1	proteasome (prosome, macropain) assembly chaperone 1	-1.65145
10577544	Polb	polymerase (DNA directed), beta	-1.65281
10487595	---	---	-1.66061
10453830	Mib1	mindbomb homolog 1 (Drosophila)	-1.66265
10517706	Mrto4	MRT4, mRNA turnover 4, homolog (S. cerevisiae)	-1.66395
10494306	Mcl1	myeloid cell leukemia sequence 1	-1.66426
10457606	Kctd1	potassium channel tetramerisation domain containing 1	-1.66985
10399198	Ncoa4 /// Gm6768	nuclear receptor coactivator 4 /// predicted gene 6768	-1.67522
10388884	Nlk	nemo like kinase	-1.67987
10497754	Dnajc19	DnaJ (Hsp40) homolog, subfamily C, member 19	-1.67991
10591726	Ecsit	ECSIT homolog (Drosophila)	-1.68096
10508725	---	---	-1.68346
10547173	Zfp422	zinc finger protein 422	-1.68471
10599849	Gm4988	predicted gene 4988	-1.68485
10508269	BC003266	cDNA sequence BC003266	-1.68493
10595205	2410127L17Rik	RIKEN cDNA 2410127L17 gene	-1.68743
10474541	Nop10	NOP10 ribonucleoprotein homolog (yeast)	-1.68854
10431856	Srsf2ip	serine/arginine-rich splicing factor 2, interacting protein	-1.68869
10498415	Dhx36	DEAH (Asp-Glu-Ala-His) box polypeptide 36	-1.69506
10445241	Tnfrsf21	tumor necrosis factor receptor superfamily, member 21	-1.69777
10563101	Rpl13a	ribosomal protein L13A	-1.70097
10354258	Uxs1	UDP-glucuronate decarboxylase 1	-1.70165
10357332	Actr3	ARP3 actin-related protein 3 homolog (yeast)	-1.70671
10490734	---	---	-1.71176
10436442	Fam60a	family with sequence similarity 60, member A	-1.72097
10410332	Zfp58	zinc finger protein 58	-1.72983
10564467	Lrrc28	leucine rich repeat containing 28	-1.73166
10534168	Auts2	autism susceptibility candidate 2	-1.73199
10601164	Nono	non-POU-domain-containing, octamer binding protein	-1.73303
10493585	Ube2q1	ubiquitin-conjugating enzyme E2Q (putative) 1	-1.73305
10463737	Ina	internexin neuronal intermediate filament protein, alpha	-1.73875
10538855	---	---	-1.74777
10368556	Hey2	hairy/enhancer-of-split related with YRPW motif 2	-1.74915
10345230	Rab23	RAB23, member RAS oncogene family	-1.76007
10555460	Stard10	START domain containing 10	-1.76406
10478647	Slc12a5	solute carrier family 12, member 5	-1.76626
10457546	Osbpl1a	oxysterol binding protein-like 1A	-1.76632
10549171	5730419I09Rik	RIKEN cDNA 5730419I09 gene	-1.77437
10369604	Vps26a	vacuolar protein sorting 26 homolog A (yeast)	-1.77513
10587633	Mrap2	melanocortin 2 receptor accessory protein 2	-1.77574
10439032	Pak2	p21 protein (Cdc42/Rac)-activated kinase 2	-1.78194
10513381	Rod1	ROD1 regulator of differentiation 1 (S. pombe)	-1.78481
10362829	Ostm1	osteopetrosis associated transmembrane protein 1	-1.7911
10576056	Map1lc3b	microtubule-associated protein 1 light chain 3 beta	-1.79198
10527575	Pan3	PAN3 polyA specific ribonuclease subunit homolog (S. cerevisiae)	-1.79337
10514070	2310067E19Rik	RIKEN cDNA 2310067E19 gene	-1.80137
10426397	Cntn1	contactin 1	-1.81017
10542677	Etnk1	ethanolamine kinase 1	-1.81198
10496956	Pigk	phosphatidylinositol glycan anchor biosynthesis, class K	-1.81585
10519346	1700109H08Rik /// C030048B08Rik	RIKEN cDNA 1700109H08 gene /// RIKEN cDNA C030048B08 gene	-1.81606
10501567	Rnpc3	RNA-binding region (RNP1, RRM) containing 3	-1.81773
10549945	Vmn1r67	vomeronasal 1 receptor 67	-1.81987
10506714	Lrp8	low density lipoprotein receptor-related protein 8, apolipoprotein e receptor	-1.82733
10368598	Clvs2	clavesin 2	-1.83559
10600911	Yipf6	Yip1 domain family, member 6	-1.8364
10408243	Hist1h4m /// Hist1h4a /// Hist1h4f /// Hist1h4b /// Gm11275	histone cluster 1, H4m /// histone cluster 1, H4a /// histone cluster 1, H4f /// histone cluster 1, H4b /// predicted gene 11275	-1.83653
10461921	2410127L17Rik	RIKEN cDNA 2410127L17 gene	-1.83931
10404067	Hist1h4m /// Hist1h4c /// Hist1h4a /// Hist1h4b /// Hist1h4f /// Gm11275	histone cluster 1, H4m /// histone cluster 1, H4c /// histone cluster 1, H4a /// histone cluster 1, H4b /// histone cluster 1, H4f /// predicted gene 11275	-1.84175
10484227	Sestd1	SEC14 and spectrin domains 1	-1.84529
10407833	Ggps1	geranylgeranyl diphosphate synthase 1	-1.85125
10536595	Naa38	N(alpha)-acetyltransferase 38, NatC auxiliary subunit	-1.85459
10421774	Dgkh	diacylglycerol kinase, eta	-1.85581
10478374	Gdap1l1	ganglioside-induced differentiation-associated protein 1-like 1	-1.86359
10408074	Hist1h4m /// Hist1h4k /// Gm11275 /// Hist1h4j /// Hist1h4a /// Hist1h4b	histone cluster 1, H4m /// histone cluster 1, H4k /// predicted gene 11275 /// histone cluster 1, H4j /// histone cluster 1, H4a /// histone cluster 1, H4b	-1.87573
10408092	Hist1h4i /// Hist1h4m /// Hist1h4f /// Hist1h4a /// Hist1h4b /// Gm11275	histone cluster 1, H4i /// histone cluster 1, H4m /// histone cluster 1, H4f /// histone cluster 1, H4a /// histone cluster 1, H4b /// predicted gene 11275	-1.87886
10592531	---	---	-1.87909
10503534	Ccnc	cyclin C	-1.88018
10344931	Rpl5	ribosomal protein L5	-1.88053
10403957	Hist1h4m /// Hist1h4b /// Hist1h4f /// Hist1h4a /// Hist1h4i /// Gm11275	histone cluster 1, H4m /// histone cluster 1, H4b /// histone cluster 1, H4f /// histone cluster 1, H4a /// histone cluster 1, H4i /// predicted gene 11275	-1.88073
10595324	Htr1b	5-hydroxytryptamine (serotonin) receptor 1B	-1.88851
10490768	Rps24-ps2	ribosomal protein S24, pseudogene 2	-1.89132
10425158	Pdxp	pyridoxal (pyridoxine, vitamin B6) phosphatase	-1.89142
10461663	Mrpl16	mitochondrial ribosomal protein L16	-1.89904
10554269	Abhd2	abhydrolase domain containing 2	-1.89993
10474516	Olfr1302	olfactory receptor 1302	-1.90068
10594965	Unc13c	unc-13 homolog C (C. elegans)	-1.90638
10555946	Smpd1	sphingomyelin phosphodiesterase 1, acid lysosomal	-1.90786
10592701	Tmem136	transmembrane protein 136	-1.90883
10597309	Stac	src homology three (SH3) and cysteine rich domain	-1.912
10369086	Gopc	golgi associated PDZ and coiled-coil motif containing	-1.92766
10420516	Cdadc1	cytidine and dCMP deaminase domain containing 1	-1.94048
10578027	Mak16 /// BC019943	MAK16 homolog (S. cerevisiae) /// cDNA sequence BC019943	-1.94914
10460490	Dpp3	dipeptidylpeptidase 3	-1.95032
10474915	Gchfr	GTP cyclohydrolase I feedback regulator	-1.95406
10410919	---	---	-1.9597
10441422	Zdhhc14	zinc finger, DHHC domain containing 14	-1.96797
10362003	F730021E23Rik	RIKEN cDNA F730021E23 gene	-1.97955
10605421	Mtcp1	mature T-cell proliferation 1	-1.98934
10375975	Zcchc10	zinc finger, CCHC domain containing 10	-1.9904
10360003	Dusp12	dual specificity phosphatase 12	-1.9949
10549530	---	---	-2.02418
10349016	2310035C23Rik	RIKEN cDNA 2310035C23 gene	-2.03408
10512851	Erp44	endoplasmic reticulum protein 44	-2.04713
10404051	Hist1h4d	histone cluster 1, H4d	-2.05195
10538082	Atp6v0e2	ATPase, H+ transporting, lysosomal V0 subunit E2	-2.05361
10478847	1500012F01Rik /// Znfx1	RIKEN cDNA 1500012F01 gene /// zinc finger, NFX1-type containing 1	-2.05523
10419354	Map1lc3b	microtubule-associated protein 1 light chain 3 beta	-2.05655
10563643	Tsg101	tumor susceptibility gene 101	-2.06303
10523893	Rpl5	ribosomal protein L5	-2.06904
10520815	Slc4a1ap	solute carrier family 4 (anion exchanger), member 1, adaptor protein	-2.08827
10466728	1700028P14Rik	RIKEN cDNA 1700028P14 gene	-2.09135
10367728	Tab2	TGF-beta activated kinase 1/MAP3K7 binding protein 2	-2.11179
10361651	Nup43	nucleoporin 43	-2.11801
10543904	Cnot4	CCR4-NOT transcription complex, subunit 4	-2.13154
10513145	Ptpn3	protein tyrosine phosphatase, non-receptor type 3	-2.14599
10401181	Rdh11	retinol dehydrogenase 11	-2.15306
10502230	---	---	-2.15822
10465683	Rab11b	RAB11B, member RAS oncogene family	-2.16357
10417689	Psmd6	proteasome (prosome, macropain) 26S subunit, non-ATPase, 6	-2.16457
10492402	Kcnab1	potassium voltage-gated channel, shaker-related subfamily, beta member 1	-2.17089
10401028	Sgpp1	sphingosine-1-phosphate phosphatase 1	-2.17256
10377255	Stx8	syntaxin 8	-2.18639
10535080	Cox19	COX19 cytochrome c oxidase assembly homolog (S. cerevisiae)	-2.18696
10555108	Clns1a	chloride channel, nucleotide-sensitive, 1A	-2.19516
10487267	Polr2l /// Usp50	polymerase (RNA) II (DNA directed) polypeptide L /// ubiquitin specific peptidase 50	-2.20062
10533474	1500011H22Rik	RIKEN cDNA 1500011H22 gene	-2.20364
10369877	Ube2d1	ubiquitin-conjugating enzyme E2D 1, UBC4/5 homolog (yeast)	-2.21176
10482920	Cd302	CD302 antigen	-2.21959
10432573	Slc11a2	solute carrier family 11 (proton-coupled divalent metal ion transporters), member 2	-2.22047
10596119	Cep63	centrosomal protein 63	-2.24037
10536334	Dync1i1	dynein cytoplasmic 1 intermediate chain 1	-2.24631
10408656	Peci	peroxisomal delta3, delta2-enoyl-Coenzyme A isomerase	-2.30145
10477581	Rpl5	ribosomal protein L5	-2.31347
10356154	Sphkap	SPHK1 interactor, AKAP domain containing	-2.32291
10440417	9430053O09Rik	RIKEN cDNA 9430053O09 gene	-2.34135
10382257	Amz2	archaelysin family metallopeptidase 2	-2.36482
10490378	Hrh3	histamine receptor H3	-2.3658
10467842	Got1	glutamate oxaloacetate transaminase 1, soluble	-2.37542
10377851	Psmb6	proteasome (prosome, macropain) subunit, beta type 6	-2.3946
10352348	Cnih4	cornichon homolog 4 (Drosophila)	-2.43588
10513952	3110001D03Rik	RIKEN cDNA 3110001D03 gene	-2.44145
10374442	C1d	C1D nuclear receptor co-repressor	-2.44491
10554926	Ccdc90b	coiled-coil domain containing 90B	-2.45466
10475643	Fgf7	fibroblast growth factor 7	-2.45467
10493758	Gatad2b	GATA zinc finger domain containing 2B	-2.45513
10416800	Lmo7	LIM domain only 7	-2.47877
10571849	Fbxo8	F-box protein 8	-2.48472
10501690	Slc35a3	solute carrier family 35 (UDP-N-acetylglucosamine (UDP-GlcNAc) transporter), member 3	-2.49349
10354432	Myo1b	myosin IB	-2.52727
10575302	Ap1g1	adaptor protein complex AP-1, gamma 1 subunit	-2.52955
10412481	2410127L17Rik	RIKEN cDNA 2410127L17 gene	-2.54009
10405727	2410127L17Rik	RIKEN cDNA 2410127L17 gene	-2.54605
10492180	Rnf13	ring finger protein 13	-2.55959
10452430	Fbxl17	F-box and leucine-rich repeat protein 17	-2.57846
10407040	Esco1	establishment of cohesion 1 homolog 1 (S. cerevisiae)	-2.59155
10376929	Fam18b	family with sequence similarity 18, member B	-2.618
10517682	2310028O11Rik	RIKEN cDNA 2310028O11 gene	-2.64088
10474419	Lgr4	leucine-rich repeat-containing G protein-coupled receptor 4	-2.67452
10523058	Eif5a	eukaryotic translation initiation factor 5A	-2.67657
10538269	Dfna5	deafness, autosomal dominant 5 (human)	-2.67689
10402117	Rps6ka5	ribosomal protein S6 kinase, polypeptide 5	-2.69754
10503214	Chd7	chromodomain helicase DNA binding protein 7	-2.71049
10475199	Snap23	synaptosomal-associated protein 23	-2.72036
10442270	1300003B13Rik	RIKEN cDNA 1300003B13 gene	-2.72258
10472782	Hat1	histone aminotransferase 1	-2.72955
10355050	Raph1	Ras association (RalGDS/AF-6) and pleckstrin homology domains 1	-2.7647
10542857	Far2	fatty acyl CoA reductase 2	-2.76639
10450819	Znrd1	zinc ribbon domain containing, 1	-2.80043
10507914	Sf3a3	splicing factor 3a, subunit 3	-2.80561
10449315	2900010M23Rik	RIKEN cDNA 2900010M23 gene	-2.81168
10565852	Rnf169	ring finger protein 169	-2.82045
10490923	Car2	carbonic anhydrase 2	-2.84
10433996	Snap29	synaptosomal-associated protein 29	-2.89679
10523901	---	---	-2.90586
10407543	Gtpbp4	GTP binding protein 4	-2.93537
10435787	---	---	-2.97406
10455873	Slc12a2	solute carrier family 12, member 2	-3.00902
10364249	---	---	-3.01426
10550200	---	---	-3.036
10462111	Gm9938	predicted gene 9938	-3.04209
10397148	Acot1	acyl-CoA thioesterase 1	-3.05281
10594798	---	---	-3.06129
10582074	Mphosph6	M phase phosphoprotein 6	-3.06607
10362511	Gstm3	glutathione S-transferase, mu 3	-3.06938
10388465	Doc2b	double C2, beta	-3.08481
10503180	Chd7	chromodomain helicase DNA binding protein 7	-3.15738
10389590	Gdpd1	glycerophosphodiester phosphodiesterase domain containing 1	-3.16837
10404928	C78339	expressed sequence C78339	-3.19216
10502484	Pkn2	protein kinase N2	-3.20293
10384474	Pno1	partner of NOB1 homolog (S. cerevisiae)	-3.22434
10564375	---	---	-3.26919
10545298	Rmnd5a	required for meiotic nuclear division 5 homolog A (S. cerevisiae)	-3.2921
10539002	Rnf103	ring finger protein 103	-3.29836
10540599	Cpne9	copine family member IX	-3.34576
10550022	Psip1	PC4 and SFRS1 interacting protein 1	-3.36142
10356269	A530032D15Rik /// Sp140	RIKEN cDNA A530032D15Rik gene /// Sp140 nuclear body protein	-3.44567
10445972	BC011426	cDNA sequence BC011426	-3.54876
10365219	Gm4924	predicted gene 4924	-3.6156
10514568	Tm2d1	TM2 domain containing 1	-3.64816
10497149	Wls	wntless homolog (Drosophila)	-3.72073
10497765	Dcun1d1	DCN1, defective in cullin neddylation 1, domain containing 1 (S. cerevisiae)	-3.76949
10524098	Zfp605	zinc finger protein 605	-3.82374
10378570	---	---	-3.83491
10493516	---	---	-3.85394
10511311	Tmem68	transmembrane protein 68	-3.88149
10427718	Brix1	BRX1, biogenesis of ribosomes, homolog (S. cerevisiae)	-3.9049
10446425	---	---	-3.98036
10535780	Flt3	FMS-like tyrosine kinase 3	-3.98338
10407327	Emb	embigin	-4.01905
10394625	Nbas	neuroblastoma amplified sequence	-4.13495
10427885	Gm10052 /// Hnrnpa1 /// Gm5803	heterogeneous nuclear ribonucleoprotein A1 pseudogene /// heterogeneous nuclear ribonucleoprotein A1 /// predicted gene 5803	-4.18154
10428089	Nipal2	NIPA-like domain containing 2	-4.23998
10579874	Abce1	ATP-binding cassette, sub-family E (OABP), member 1	-4.25892
10605616	Il1rapl1	interleukin 1 receptor accessory protein-like 1	-4.43857
10408677	Lyrm4	LYR motif containing 4	-4.69081
10582464	---	---	-4.72048
10344966	Ly96	lymphocyte antigen 96	-4.75899
10489343	Ptpla	protein tyrosine phosphatase-like (proline instead of catalytic arginine), member a	-4.93953
10493995	S100a10	S100 calcium binding protein A10 (calpactin)	-5.06684
10353545	1110058L19Rik	RIKEN cDNA 1110058L19 gene	-5.35544
10589587	Setd2	SET domain containing 2	-5.44901
10510462	Trmt112	tRNA methyltransferase 11-2 homolog (S. cerevisiae)	-5.62926
10514956	Scp2	sterol carrier protein 2, liver	-5.68495
10531284	Trmt112	tRNA methyltransferase 11-2 homolog (S. cerevisiae)	-5.68563
10468309	Sh3pxd2a	SH3 and PX domains 2A	-5.78048
10356267	A530032D15Rik	RIKEN cDNA A530032D15Rik gene	-5.82878
10424411	Tsg101	tumor susceptibility gene 101	-5.88657
10388033	Derl2	Der1-like domain family, member 2	-6.58306
10406530	Tmem167	transmembrane protein 167	-7.13901
10556244	Snora23	small nucleolar RNA, H/ACA box 23	-8.93905
10594963	Unc13c	unc-13 homolog C (C. elegans)	-10.5884
