# Supplementary material for: The mutant Moonwalker TRPC3 channel links calcium signaling to lipid metabolism in the developing cerebellum
Source: Hum Mol Genet. 2015 Apr 23;24(14):4114–25. doi: 10.1093/hmg/ddv150 (PMC4476454; doi:10.1093/hmg/ddv150)
Supplement: Supplementary Data [file supp_ddv150_ddv150supp_table3.xls]

## Sheet: Sheet0
© 2000-2011 Ingenuity Systems, Inc. All rights reserved.
Category	Functions Annotation	p-Value	Molecules	# Molecules
Cellular Assembly and Organization	fusion of cellular membrane	2.28E-04	NSF,NSFL1C,SMPD1,SNAP23,SNAP29,STXBP1,SYT4	7
Cellular Assembly and Organization	compaction of chromatin	3.77E-03	BAZ1B,SYCP3	2
Cellular Assembly and Organization	release of dense core granules	3.77E-03	NSF,SNAP23	2
Cellular Assembly and Organization	fusion of vesicles	7.35E-03	DOC2B,NSF,SMPD1,STX8,STXBP1	5
Cellular Assembly and Organization	fusion of late endosomes	1.25E-02	STX8,VTI1A	2
Cellular Assembly and Organization	association of actin stress fibers	2.55E-02	TPM1 (includes EG:22003)	1
Cellular Assembly and Organization	cell movement of microtubules	2.55E-02	KIF1C	1
Cellular Assembly and Organization	development of amyloid fibrils	2.55E-02	BACE1	1
Cellular Assembly and Organization	development of inhibitory synapse	2.55E-02	CNTN1	1
Cellular Assembly and Organization	differentiation of cell membrane leading edge	2.55E-02	JUN	1
Cellular Assembly and Organization	distribution of chromatin	2.55E-02	TSG101	1
Cellular Assembly and Organization	formation of chromosomal axial elements	2.55E-02	SYCP3	1
Cellular Assembly and Organization	formation of lateral elements of synaptonemal complex	2.55E-02	SYCP3	1
Cellular Assembly and Organization	fusion of endoplasmic reticulum	2.55E-02	NSF	1
Cellular Assembly and Organization	morphology of microfilaments	2.55E-02	TPM1 (includes EG:22003)	1
Cellular Assembly and Organization	morphology of microtubules	2.55E-02	CHMP1B	1
Cellular Assembly and Organization	morphology of nucleoli	2.55E-02	MTCP1	1
Cellular Assembly and Organization	redistribution of Golgi membranes	2.55E-02	KIF1C	1
Cellular Assembly and Organization	restoration of actin stress fibers	2.55E-02	TPM1 (includes EG:22003)	1
Cellular Assembly and Organization	structure of plasma membrane	2.55E-02	SCP2	1
Cellular Assembly and Organization	assembly of spliceosomes	3.62E-02	SCAF11,SRPK2	2
Cellular Assembly and Organization	targeting of vesicles	3.62E-02	SNAP23,SNAP29	2
Cellular Assembly and Organization	morphology of filaments	4.21E-02	CHMP1B,TPM1 (includes EG:22003)	2
Cellular Assembly and Organization	morphology of nucleus	4.38E-02	EMD,MTCP1,TSG101	3
