# Supplementary material for: The mutant Moonwalker TRPC3 channel links calcium signaling to lipid metabolism in the developing cerebellum
Source: Hum Mol Genet. 2015 Apr 23;24(14):4114–25. doi: 10.1093/hmg/ddv150 (PMC4476454; doi:10.1093/hmg/ddv150)
Supplement: Supplementary Data [file supp_ddv150_ddv150supp_table4.xls]

## Sheet: Sheet0
© 2000-2011 Ingenuity Systems, Inc. All rights reserved.
Category	Functions Annotation	p-Value	Molecules	# Molecules
Nervous System Development and Function	accumulation of neurons	8.40E-04	DAB1,LRP8,SRF	3
Nervous System Development and Function	synaptic transmission of cerebral cortex cells	1.77E-03	GRIK2,NSF,SNAP29,STXBP1	4
Nervous System Development and Function	accumulation of neuroblasts	1.92E-03	DAB1,LRP8	2
Nervous System Development and Function	paired-pulse facilitation of brain cells	3.77E-03	GRIK2,RHOB	2
Nervous System Development and Function	neurological process of mice	5.43E-03	BACE1,CTNNA2,GFRA2,GM2A,HTR1B,KCNAB1,LRP8,PDE4D,RDH11,RPS6KA5,SMPD1,UNC13C,VPS26A	13
Nervous System Development and Function	prepulse inhibition of mice	7.63E-03	BACE1,CTNNA2,HTR1B,LRP8	4
Nervous System Development and Function	migration of Purkinje cells	9.11E-03	CTNNA2,DAB1	2
Nervous System Development and Function	cell viability of neurons	1.36E-02	GSR,IGFBP3,SLC11A2	3
Nervous System Development and Function	morphogenesis of brain	1.64E-02	BBS4,CTNNA2	2
Nervous System Development and Function	after-discharge response of mice	2.55E-02	GFRA2	1
Nervous System Development and Function	anesthesia of mice	2.55E-02	PDE4D	1
Nervous System Development and Function	depolarization of CA1 neuron	2.55E-02	SLC12A2	1
Nervous System Development and Function	development of Muller glia	2.55E-02	HEY2	1
Nervous System Development and Function	development of inhibitory synapse	2.55E-02	CNTN1	1
Nervous System Development and Function	disorganization of myelin sheath	2.55E-02	UGCG	1
Nervous System Development and Function	enlargement of myelin sheath	2.55E-02	UGCG	1
Nervous System Development and Function	formation of cortical lamina	2.55E-02	DAB1	1
Nervous System Development and Function	hyperexcitation of hippocampus	2.55E-02	SLC12A5	1
Nervous System Development and Function	innervation of parasympathetic neurons	2.55E-02	GFRA2	1
Nervous System Development and Function	long term depression of mossy fibers	2.55E-02	BACE1	1
Nervous System Development and Function	loss of hilar interneurons	2.55E-02	GRIK2	1
Nervous System Development and Function	paired-pulse facilitation of mossy fiber cells	2.55E-02	GRIK2	1
Nervous System Development and Function	paired-pulse facilitation of parallel fiber-Purkinje cell synapses	2.55E-02	UNC13C	1
Nervous System Development and Function	quantity of myenteric ganglion cells	2.55E-02	GFRA2	1
Nervous System Development and Function	synaptic transmission of neurons	2.60E-02	GABRG2,GRIK2,HTR1B,KCND2,NSF,PCDHB14,SLC12A5,SNAP29,STXBP1,SV2C,UNC13C	11
Nervous System Development and Function	neurological process of neurons	2.82E-02	GABRG2,GFRA2,GRIK2,HEY2,HTR1B,KCND2,LRP8,NSF,PCDHB14,RHOB,SCN9A,SLC12A2,SLC12A5,SNAP29,STXBP1,SV2C,UNC13C	17
Nervous System Development and Function	action potential of cells	2.94E-02	GNA11,GRIK2,KCND2,SCN9A	4
Nervous System Development and Function	synaptic transmission of hippocampal neurons	3.07E-02	GRIK2,SNAP29	2
Nervous System Development and Function	neurotransmission	3.34E-02	GABRG2,GNA11,GRIK2,HTR1B,KCND2,NLGN2,NSF,PCDHB14,SCN9A,SLC12A5,SNAP29,STXBP1,SV2C,UNC13C	14
Nervous System Development and Function	morphology of dendritic spines	4.21E-02	CTNNA2,RHOB	2
