# Supplementary material for: The mutant Moonwalker TRPC3 channel links calcium signaling to lipid metabolism in the developing cerebellum
Source: Hum Mol Genet. 2015 Apr 23;24(14):4114–25. doi: 10.1093/hmg/ddv150 (PMC4476454; doi:10.1093/hmg/ddv150)
Supplement: Supplementary Data [file supp_ddv150_ddv150supp_table5.xls]

## Sheet: Sheet0
Top 20 Diseases or Functions Annotations within the category Neurological Disease
Diseases or Functions Annotation	p-Value	Molecules	# Molecules
amnesia	0.00155	BACE1, GABRG2, INSR	3
Movement Disorders	0.0017	ABCA5, ATN1, ATP2B3, BACE1, CA2, CA4, CASQ2, CNTN1, CPLX1, CTSD, DAB1, DNAJB6, DNAJC13, DYNC1I1, E2F6, ETV5, FTL, GABRB1, GABRG2, GAS1, GRIK2, HTR1B, JUN, KCNAB1, KIF1C, LRP8, mir-30, MYO1B, ODF2, PDCL, PRDX6, PSMB6, PTPN3, RPL13A, RPS6KA5, RPSA, S100A10, SCD, SCG2, SCP2, SETX, SLC12A2, SMPD1, STARD10, TM2D1, TTBK2, UGCG, UNC13C, ZNF385B, ZNF706	50
amnestic mild cognitive impairment	0.00178	BACE1, INSR	2
seizures	0.00603	ATN1, BACE1, CA2, CA4, CPLX1, CTSD, FGF7, GABRB1, GABRG2, GFRA2, GNA11, GRIK2, JUN, MCL1, SCG2, SLC12A2, SLC12A5, SLC35A3, SLC39A14, SV2C, TRIB1	21
anaplastic astrocytoma	0.00845	GSR, SLC12A2	2
hyperkalaemic periodic paralysis	0.00845	CA2, CA4	2
schizophrenia	0.00863	ADAMTS3, AP1G1, CELF2, CPLX1, DAB1, GABRB1, GABRG2, GOT1, GRIK2, HEH3, HTR1B, INSR, IPO5, mir-17, NSF, PRDX6, SCG2, SLC12A2, SLC12A5, SNAP23, SNAP29, SNX27, SPATA5, SYT4	24
seizure disorder	0.00887	ASAH1, ATN1, BACE1, CA2, CA4, CPLX1, CTSD, FGF7, GABRB1, GABRG2, GFRA2, GNA11, GRIK2, JUN, MCL1, SCG2, SLC12A2, SLC12A5, SLC35A3, SLC39A14, STXBP1, SV2C, TRIB1	23
cluster headache	0.00106	CA2, CA4, HTR1B	3
Lennox-Gastaut syndrome	0.00114	CA2, CA4, GABRB1, GABRG2	4
GM2 gangliosidosis	0.0116	GM2A, UGCG	2
absence seizure	0.0125	CA2, CA4, GABRB1, GABRG2	4
generalized seizures	0.0013	CA2, CA4, CTSD, GABRB1, GABRG2, GFRA2	6
ataxia	0.0159	ATN1, ATP2B3, CNTN1, CPLX1, CTSD, DAB1, E2F6, KIF1C, LRP8, SETX, SLC12A2, SMPD1, TTBK2	13
Rett Syndrome	0.0214	AGPAT4, AUTS2, DNAJB6, HMBOX1, PPAT, RHOB, SLC12A5	7
autosomal recessive nonsyndromic mental retardation	0.0238	CRBN, GRIK2	2
epileptic encephalopathy	0.0243	CA2, CA4, GABRB1, GABRG2, STXBP1	5
Bardet-Biedl syndrome type 4	0.0246	BBS4	1
Kallmann syndrome type 5	0.0246	CHD7	1
Meier-Gorlin syndrome type 2	0.0246	ORC4	1
