# Supplementary material for: The mutant Moonwalker TRPC3 channel links calcium signaling to lipid metabolism in the developing cerebellum
Source: Hum Mol Genet. 2015 Apr 23;24(14):4114–25. doi: 10.1093/hmg/ddv150 (PMC4476454; doi:10.1093/hmg/ddv150)
Supplement: Supplementary Data [file supp_ddv150_ddv150supp_table6.xls]

## Sheet: Sheet0
© 2000-2011 Ingenuity Systems, Inc. All rights reserved.
Category	Functions Annotation	p-Value	Molecules	# Molecules
Lipid Metabolism	storage of glycosphingolipid	1.65E-05	GM2A,SMPD1,UGCG	3
Lipid Metabolism	redistribution of ganglioside GD3	1.92E-03	SMPD1,UGCG	2
Lipid Metabolism	quantity of glycosphingolipid	2.77E-03	ASAH1,CTSD,SCD,SCP2,SGPP1,SMPD1,UGCG	7
Lipid Metabolism	synthesis of oleic acid	3.77E-03	DAB1,SCD	2
Lipid Metabolism	targeting of lipid	3.77E-03	SCP2,SMPD1	2
Lipid Metabolism	synthesis of long chain fatty acid	4.87E-03	ASAH1,FAR2,SCD	3
Lipid Metabolism	quantity of ceramide	5.06E-03	ASAH1,SCD,SGPP1,SMPD1,UGCG	5
Lipid Metabolism	accumulation of D-sphingosine	6.18E-03	ASAH1,SGPP1	2
Lipid Metabolism	incorporation of lipid	7.63E-03	ETNK1,FGF7,SCD,SCP2	4
Lipid Metabolism	quantity of ganglioside	8.60E-03	CTSD,SCP2,UGCG	3
Lipid Metabolism	concentration of phospholipid	9.11E-03	SCP2,SMPD1	2
Lipid Metabolism	quantity of ganglioside GM2	9.11E-03	CTSD,UGCG	2
Lipid Metabolism	incorporation of phosphatidic acid	1.25E-02	ETNK1,FGF7	2
Lipid Metabolism	metabolism of sphingomyelin	1.25E-02	SGPP1,SMPD1	2
Lipid Metabolism	quantity of ganglioside GM1	1.25E-02	SCP2,UGCG	2
Lipid Metabolism	redistribution of lipid	1.36E-02	SCP2,SMPD1,UGCG	3
Lipid Metabolism	quantity of D-erythro-C16-ceramide	1.64E-02	SGPP1,SMPD1	2
Lipid Metabolism	accumulation of palmitoleic acid	2.55E-02	SCD	1
Lipid Metabolism	accumulation of phospholipid hydroperoxide	2.55E-02	PRDX6	1
Lipid Metabolism	adipogenesis of phospholipid	2.55E-02	FGF7	1
Lipid Metabolism	cleavage of 3-ketopristanoyl-coenzyme A	2.55E-02	SCP2	1
Lipid Metabolism	co-localization of NBD-stearic acid	2.55E-02	SCP2	1
Lipid Metabolism	concentration of sphingomyelin	2.55E-02	SMPD1	1
Lipid Metabolism	conversion of glucosylceramide	2.55E-02	UGCG	1
Lipid Metabolism	degradation of colfosceril palmitate	2.55E-02	PRDX6	1
Lipid Metabolism	degradation of lysophosphatidylcholine	2.55E-02	PRDX6	1
Lipid Metabolism	delay in dissociation of beta-estradiol	2.55E-02	NCOA4	1
Lipid Metabolism	desaturation of palmitic acid	2.55E-02	SCD	1
Lipid Metabolism	desaturation of palmitoleic acid	2.55E-02	SCD	1
Lipid Metabolism	desaturation of palmitoyl-coenzyme A	2.55E-02	SCD	1
Lipid Metabolism	desaturation of stearoyl-coenzyme A	2.55E-02	SCD	1
Lipid Metabolism	extraction of ganglioside GM2	2.55E-02	GM2A	1
Lipid Metabolism	formation of farnesyl pyrophosphate	2.55E-02	GGPS1	1
Lipid Metabolism	hydrolysis of asialo GM2 ganglioside	2.55E-02	GM2A	1
Lipid Metabolism	import of phytanoyl-coenzyme A	2.55E-02	SCP2	1
Lipid Metabolism	metabolism of dihydrosphingosine 1-phosphate	2.55E-02	SGPP1	1
Lipid Metabolism	quantity of 1-alkyl-2,3-diacylglycerol	2.55E-02	SCD	1
Lipid Metabolism	quantity of 1-palmitoyl-2-linoleoyl phosphatidylcholine hydroperoxide	2.55E-02	PRDX6	1
Lipid Metabolism	quantity of C22-ceramide	2.55E-02	SGPP1	1
Lipid Metabolism	quantity of paclitaxel	2.55E-02	UGCG	1
Lipid Metabolism	quantity of palmitoleoyl-coenzyme A	2.55E-02	SCD	1
Lipid Metabolism	quantity of palmitoyl-coenzyme A	2.55E-02	SCD	1
Lipid Metabolism	quantity of stearoyl-coenzyme A	2.55E-02	SCD	1
Lipid Metabolism	storage of asialo GM2 ganglioside	2.55E-02	GM2A	1
Lipid Metabolism	storage of ganglioside GM2	2.55E-02	GM2A	1
Lipid Metabolism	storage of glucosylceramide	2.55E-02	UGCG	1
Lipid Metabolism	storage of sphingomyelin	2.55E-02	SMPD1	1
Lipid Metabolism	synthesis of 1-alkyl-2,3-diacylglycerol	2.55E-02	SCD	1
Lipid Metabolism	synthesis of lauric acid	2.55E-02	ASAH1	1
Lipid Metabolism	targeting of cholesterol	2.55E-02	SCP2	1
Lipid Metabolism	metabolism of D-sphingosine	2.55E-02	ASAH1,SGPP1	2
Lipid Metabolism	hydrolysis of glycosphingolipid	3.07E-02	ASAH1,GM2A,SMPD1	3
Lipid Metabolism	quantity of phosphatidylcholine	3.07E-02	PRDX6,SCD,SCP2	3
Lipid Metabolism	quantity of ganglioside GM3	3.07E-02	CTSD,UGCG	2
Lipid Metabolism	storage of lipid	3.15E-02	GM2A,SCD,SMPD1,UGCG	4
Lipid Metabolism	binding of lipopolysaccharide	3.62E-02	LY96,RPSA	2
Lipid Metabolism	hydrolysis of ceramide	3.62E-02	ASAH1,SMPD1	2
Lipid Metabolism	metabolism of ceramide	4.21E-02	ASAH1,SGPP1	2
Lipid Metabolism	accumulation of ceramide	4.83E-02	ASAH1,SMPD1	2
Lipid Metabolism	quantity of fat	4.83E-02	GFRA2,SCD	2
