# Supplementary material for: The mutant Moonwalker TRPC3 channel links calcium signaling to lipid metabolism in the developing cerebellum
Source: Hum Mol Genet. 2015 Apr 23;24(14):4114–25. doi: 10.1093/hmg/ddv150 (PMC4476454; doi:10.1093/hmg/ddv150)
Supplement: Supplementary Data [file supp_ddv150_ddv150supp_table7.xls]

## Sheet: Sheet0
Top Canonical Pathways
Name	p-Value	Ratio
NRF2-mediated Oxidative Stress Response	0.0027	11/166 (0.066)
Glutathione Redox Reactions I	0.00649	3/16 (0.188)
Estrogen Receptor Signaling	0.00954	8/120 (0.067)
Sphingosine and Sphingosine-1-phosphate Metabolism	0.0116	2/7 (0.286)
Androgen Signaling	0.0164	7/107 (0.065)
