# Supplementary material for: The mutant Moonwalker TRPC3 channel links calcium signaling to lipid metabolism in the developing cerebellum
Source: Hum Mol Genet. 2015 Apr 23;24(14):4114–25. doi: 10.1093/hmg/ddv150 (PMC4476454; doi:10.1093/hmg/ddv150)
Supplement: Supplementary Data [file supp_ddv150_ddv150supp_table8.xlsx]

## Sheet: Sheet1
oPOSSUM
TF	Z-score	Fisher score
SPIB	1.358	45.781
ELF5	-2.662	45.089
HIF1A::ARNT	-4.534	42.344
ZNF354C	-24.721	41.117
FOXD1	15.004	41.082
Mycn	-5.292	39.078
NKX3-1	26.569	39.018
Klf4	-25.887	38.976
Prrx2	23.703	38.656
Pdx1	24.394	38.451
ARID3A	29.573	38.417
SP1	-18.651	38.276
AP1	2.982	37.085
FOXO3	19.645	36.527
HOXA5	28.048	35.949
FEV	-5.255	35.839
SRY	25.985	35.712
Nobox	16.372	35.665
ZEB1	-15.068	35.325
Sox5	19.535	34.607
SPI1	-1.992	34.36
MZF1_5-13	-13.532	34.257
Sox17	7.978	34.215
Nkx2-5	33.954	32.956
Myc	-5.598	32.771
MZF1_1-4	-22.904	32.632
Arnt	1.13	31.819
SOX9	3.16	31.285
NFATC2	5.501	31.077
Nkx3-2	3.445	29.76
Gfi	11.737	29.689
RUNX1	-12.239	29.674
MAX	-1.983	29.408
FOXA1	13.944	29.214
CEBPA	11.777	29.148
YY1	-6.272	29.113
Arnt::Ahr	-5.527	28.602
Foxd3	21.835	28.581
Lhx3	23.238	28.442
FOXI1	19.227	27.875
USF1	-3.226	27.719
Gata1	11.936	27.543
IRF1	12.433	27.229
TBP	16.278	25.605
Tal1::Gata1	9.253	25.276
Foxa2	13.99	24.772
NR4A2	-10.126	24.26
CREB1	-5.627	24.234
Myb	0.116	23.933
E2F1	-0.272	23.883
Stat3	-6.409	23.842
Foxq1	15.857	23.636
MEF2A	13.824	23.543
NFIL3	12.442	22.443
Esrrb	-7.272	22.145
NFYA	2.139	22.11
EBF1	-15.987	22.041
Hand1::Tcfe2a	-9.007	20.989
ELK1	-13.499	19.877
RORA_1	2.651	19.782
HNF1B	7.378	19.649
Egr1	-3.922	19.533
Zfx	-17.601	19.213
REL	-8.05	18.639
Ddit3::Cebpa	3.066	18.633
Nr2e3	2.963	17.46
STAT1	-1.261	17.456
Myf	-12.556	17.118
RORA_2	10.039	16.847
NFE2L2	0.383	16.421
HNF1A	9.805	16.402
RELA	-4.302	15.585
HLF	10.321	14.774
TAL1::TCF3	-2.148	14.333
GABPA	-11.874	14.167
NHLH1	-6.367	14.102
ELK4	-6.139	12.538
NF-kappaB	-8.614	12.428
Spz1	-6.23	12.428
Tcfcp2l1	-23.965	12.287
TEAD1	-0.321	11.704
INSM1	-12.448	11.67
MIZF	2.013	11.155
Evi1	3.942	11.028
FOXF2	4.936	10.907
MYC::MAX	-1.735	10.902
Pou5f1	4.026	10.388
T	3.761	10.199
IRF2	6.288	10.073
Zfp423	-12.282	9.767
NR3C1	0.854	9.367
PBX1	3.727	9.214
NFKB1	-8.219	8.731
NR2F1	-7.412	7.79
RXR::RAR_DR5	-0.338	7.011
Pax6	0.991	6.907
PPARG::RXRA	-13.98	6.896
CTCF	-10.806	6.514
REST	9.801	6.382
HNF4A	-13.789	5.714
Sox2	-1.523	4.436
RXRA::VDR	1.56	4.408
ESR2	-6.9	4.208
PLAG1	-4.202	4.146
znf143	-4.956	2.884
SRF	-1.357	2.08
Ar	-3.589	2.022
EWSR1-FLI1	0.277	1.993
PPARG	2.68	1.99
Pax5	-7.072	1.812
ESR1	-2.607	1.505
RREB1	-13.138	0.653
NR1H2::RXRA	-2.849	0.573
TLX1::NFIC	-9.541	0.295
Pax4	-4.898	0.28
TP53	-2.749	0
TFactS
	P.value	E.value	Q.value	FDR control (B-H)
MYC	0	0	0	0.0009615
CTNNB1	1e-05	0.00052	2.145e-05	0.001923
POU5F1	0.0036	0.1872	0.005149	0.002885
ATF1	0.00806	0.4191	0.007776	0.003846
SP1	0.00922	0.4794	0.007776	0.004808
NOTCH3	0.01402	0.729	0.007776	0.005769
ETS1	0.01492	0.7758	0.007776	0.006731
CREB1	0.01569	0.8159	0.007776	0.007692
JUND	0.01631	0.8481	0.007776	0.008654
HOXC8	0.02096	1.09	0.008535	0.009615
EGR1	0.02577	1.34	0.008535	0.01058
FOXO1	0.02599	1.351	0.008535	0.01154
ATF2	0.0276	1.435	0.008535	0.0125
NOTCH4	0.02785	1.448	0.008535	0.01346
GLI2	0.03897	2.026	0.00989	0.01442
VDR	0.04149	2.157	0.00989	0.01538
TEAD1	0.04149	2.157	0.00989	0.01635
ARNT	0.04149	2.157	0.00989	0.01731
TFAP2A	0.04664	2.425	0.01053	0.01827
CEBPA	0.05073	2.638	0.01088	0.01923
RARA	0.06629	3.447	0.0133	0.02019
MEF2A	0.06821	3.547	0.0133	0.02115
TP53	0.08534	4.438	0.01592	0.02212
ELK1	0.1069	5.56	0.01912	0.02308
JUNB	0.1318	6.856	0.02263	0.02404
CREM	0.138	7.175	0.02277	0.025
RXRA	0.1441	7.491	0.02289	0.02596
RBPJ	0.1658	8.621	0.0254	0.02692
FLI1	0.1797	9.344	0.02641	0.02788
ETS2	0.1912	9.944	0.02641	0.02885
ETV4	0.1969	10.24	0.02641	0.02981
RARB	0.1969	10.24	0.02641	0.03077
NFIA	0.2083	10.83	0.02708	0.03173
GLI1	0.2168	11.27	0.02736	0.03269
NOTCH1	0.2466	12.83	0.03024	0.03365
E2F4	0.2625	13.65	0.03082	0.03462
HIF1A	0.2729	14.19	0.03082	0.03558
SMAD4	0.2729	14.19	0.03082	0.03654
FOS	0.2883	14.99	0.03172	0.0375
LEF1	0.3082	16.03	0.03249	0.03846
E2F1	0.3136	16.31	0.03249	0.03942
ESR1	0.318	16.54	0.03249	0.04038
AR	0.3465	18.02	0.03424	0.04135
TCF7L2	0.3512	18.26	0.03424	0.04231
SMAD3	0.3603	18.74	0.03436	0.04327
STAT3	0.3871	20.13	0.03611	0.04423
CEBPB	0.3958	20.58	0.03613	0.04519
USF2	0.4572	23.77	0.04087	0.04615
USF1	0.5363	27.89	0.04696	0.04712
JUN	0.6069	31.56	0.0513	0.04808
SP3	0.6098	31.71	0.0513	0.04904
NFKB1	0.6343	32.98	0.05234	0.05
ENCODE Chip-Seq mouse cerebellum
TF	Q-value
Pol2	9.839e-15
CTCF	5.524e-21
